# Supplementary material for: Non-Redfieldian dynamics driven by phytoplankton phosphate frugality explain nutrient and chlorophyll patterns in model simulations for the Mediterranean Sea
Source: Prog Oceanogr. 2019 Apr;173:37–50. doi: 10.1016/j.pocean.2019.02.005 (PMC7099761; doi:10.1016/j.pocean.2019.02.005)
Supplement: Supplementary data 1 [file mmc1.xml]

<?xml version="1.0" encoding="UTF-8" standalone="no"?><data:data><datasets><author>diego.macias@uca.es</author><type>0</type><dataset><value>1</value><reason>Data will be made available on request</reason><comments/></dataset></datasets></data:data>
